# Supplementary material for: Effect of storage levels of nitric oxide derivatives in blood components
Source: F1000Res. 2012 Oct 22;1:35. [Version 1] doi: 10.12688/f1000research.1-35.v1 (PMC3814924; doi:10.12688/f1000research.1-35.v1)
Supplement: Changes in whole blood and red blood cell nitrite levels over the duration of storage. — Whole blood (1A) and red blood cell (1B) nitrite decay over the first 5 hours following blood draw. Blood components were kept in room air at 24°C; number of donors, n=6 (A), n=4 (B). Time points above do not account for a 3-5 minute delay in receipt of blood from phlebotomist. To view the data behind the graphs, access 'show all items' above. [file f1000research-1-212-s0007.tgz]

Archive with 3 entries (3 files):
- figure1.jpg
- RBC_Nitrite_decay___room_air.csv
- WB_Nitrite_decay___room_air.csv
