# Supplementary material for: Effect of storage levels of nitric oxide derivatives in blood components
Source: F1000Res. 2012 Oct 22;1:35. [Version 1] doi: 10.12688/f1000research.1-35.v1 (PMC3814924; doi:10.12688/f1000research.1-35.v1)
Supplement: Changes in whole blood and red blood cell nitrite levels over the duration of storage. — Whole blood (1A) and red blood cell (1B) nitrite decay over the first 5 hours following blood draw. Blood components were kept in room air at 24°C; number of donors, n=6 (A), n=4 (B). Time points above do not account for a 3-5 minute delay in receipt of blood from phlebotomist. To view the data behind the graphs, access 'show all items' above. [file f1000research-1-212-s0007.tgz › RBC_Nitrite_decay___room_air.csv]

	Donor 1		Donor 2		Donor 3		Donor 4
Time (mins)	RBC Decay (nM)		RBC Decay (nM)		RBC Decay (nM)		RBC Decay (nM)
0			171.132		137.2925
5	112.8012	102.8464	128.712		119.1293		107.5365	127.16
10	126.5964		107.8741	102.5891
15	128.4282				121.5153		69.89529	58.86784	60.08745
20	103.4947		96.85475	95.36408	67.65427		58.86784	68.46588
25	112.0524		78.31575				66.75558	62.79922
30	34.26037		62.84241		56.45427		57.11074
60	84.57239		67.31208	70.50408			101.3343
120	104.3858		69.53741				80.22103
180	38.38998				52.26015		76.84603
240	49.84402		63.23742		63.28008
300	62.33152						64.74162
