# Supplementary material for: Effect of storage levels of nitric oxide derivatives in blood components
Source: F1000Res. 2012 Oct 22;1:35. [Version 1] doi: 10.12688/f1000research.1-35.v1 (PMC3814924; doi:10.12688/f1000research.1-35.v1)
Supplement: Changes in the three blood forms nitrite levels over the duration of storage. — Figure 2. Time-dependent changes in nitrite concentration during storage. Blood components stored in the three forms noted were kept for 42 days at 4°C in either room air (2A) or an argon chamber (2B), to emulate aerobic and hypoxic conditions, respectively; number of donors, n=3 (A), n=3 (B). Supplemental Figure 2. Time-dependent room air and chamber changes in nitrite concentration for individual stored blood components; number of donors, n=3 (room air), n=3 (chamber). To view the data behind the graphs, access 'show all items' above. [file f1000research-1-212-s0000.tgz]

Archive with 4 entries (4 files):
- figure2.jpg
- supplemental_figure2.jpg
- Blood_Nitrite___chamber.csv
- Blood_Nitrite___room_air.csv
