# Supplementary material for: Effect of storage levels of nitric oxide derivatives in blood components
Source: F1000Res. 2012 Oct 22;1:35. [Version 1] doi: 10.12688/f1000research.1-35.v1 (PMC3814924; doi:10.12688/f1000research.1-35.v1)
Supplement: Changes in the three blood forms nitrite levels over the duration of storage. — Figure 2. Time-dependent changes in nitrite concentration during storage. Blood components stored in the three forms noted were kept for 42 days at 4°C in either room air (2A) or an argon chamber (2B), to emulate aerobic and hypoxic conditions, respectively; number of donors, n=3 (A), n=3 (B). Supplemental Figure 2. Time-dependent room air and chamber changes in nitrite concentration for individual stored blood components; number of donors, n=3 (room air), n=3 (chamber). To view the data behind the graphs, access 'show all items' above. [file f1000research-1-212-s0000.tgz › Blood_Nitrite___chamber.csv]

Whole Blood (WB)	Donor 1							Donor 2
Days of Storage	Blood Nitrite (nM)							Blood Nitrite (nM)
0	192.059	203.872
1	35.86	36.9	46.11	46.3	20.29	21.49		57.77337	43.14978	46.02177
2	46.86	42.74	40.95					64.16273	56.77192	60.38432
3								45.63531	34.57411
4	37.95916	48.17713	35.55369	43.60525	39.78181	47.97556	52.85291	37.58427	67.54284
5
6								47.89795	51.46771
7								37.75233	52.73735
8	35.62	33.71	35.27
9
10								44.49484	50.01508
11
12	35.98	44.08	22.97	35.78
13
14
15	32.33	20.13	31.95	31.31	26.4	36.03
16
17
18	29.68	28.33	18.21	19.47
19
20
21								61.17083	40.84354
22	31.22	31.53	30.5	28.92	29.39
23
24								18.17061	18.17061	34.66973
25
26
27
28	25.03	22.98	25.04	23.15	20.48	27.6
29	21.93	22.49	34.07
30
31
32	19.24	30.01	26.87	36.89	22.13	26.06		19.99338	21.15498
33
34
35								31.4145	38.37534	16.30272	25.7867
36	17.75	28.29	30.52	39.77
37
38								0.8337612	16.15448	15.20986
39	33.63	32.11	26.87	26.06
40
41
42	18.3	24.48	35.48	34.15	20.91	23.48		17.42196	19.35302	9.794278
Non-leukoreduced (NLR)	Donor 1						Donor 2
Days of Storage	Blood Nitrite (nM)						Blood Nitrite (nM)
0	138.148
1	47.54	44.58	54.75				65.88367	42.92792
2	53.41	61	55.89	55.92	58.77		77.55811	40.1115
3							39.88267	48.36954	47.94906
4	69.45	63.35	22.07	32.84	21.91	33.82	57.07123	39.59316
5
6							33.06026	50.29329
7							50.64695	35.98544	52.18109
8	30.71	21.14	26.14	25.66	34.46	52.37
9
10							33.40287	46.1317	32.38521
11
12	25.58	38.89	24.97	26.27
13							8.963994	18.97367
14
15	28.51	20.87	29.77	22.52
16							9.906707
17
18	40.46	28.36	27.98	34.44	33.95
19
20
21							25.9354	24.85727	18.55783
22	27.63	31.11	41.2	38.7
23
24							35.39746	29.658	35.28461
25
26
27
28	20.52
29	37.01	25.79	31.3	22.68			33.76763	27.69425	30.38199
30
31
32	21.27	24.51	21.93	25.83			25.54858	22.175	35.64209
33
34
35							14.25301	21.13285
36	16.77	13.43	27.73	15
37
38							5.189381	0	11.69518
39	22.37	17.78	17.21
40
41
42	18.21	22.32	15.78				20.33684	30.51053
Leukoreduced (LR)	Donor 1							Donor 2
Days of Storage	Blood Nitrite (nM)							Blood Nitrite (nM)
0	122.725	138.148
1	32.97	33.21	44.18	34.38				21.76427	22.4341	23.11815
2	24.35	38.33	58.69	34.12				22.8097	41.84375	25.05539	15.02809	33.50263
3								33.50263	26.39616
4	40.99	47.82	46.35					25.7722	31.9528
5
6								24.25035	22.82793	29.37621	30.29517
7								21.65647	16.57198	36.61077	24.00388	28.90388
8
9
10								25.36163	24.9168
11
12
13								22.60866	28.30091
14
15	27.29	34.24	48	49.41	43.17
16								30.01655
17
18	46.89	38.16	40.01	45.7	41.05	48.55
19
20
21								16.55877	21.17544	17.99558
22	40.49	27.5	43.02	43.59	39.02	41.35	36.19
23
24								20.23515	20.0164	36.28168
25
26
27
28	18.71	19.83	22.63	30.88
29	24.54	16.46	36.33	18.32				15.61738	15.36461	9.532662	15.89655
30
31
32	21.41							11.99973	9.245566	22.88654
33
34
35								23.66579	24.66239
36	24.8	28.89
37
38								15.75077	15.79172	24.3733
39	22.58	20.24	28.09
40
41
42	15.85	19.28	4.59					25.11573	13.7174	15.93928
