# Supplementary material for: Effect of storage levels of nitric oxide derivatives in blood components
Source: F1000Res. 2012 Oct 22;1:35. [Version 1] doi: 10.12688/f1000research.1-35.v1 (PMC3814924; doi:10.12688/f1000research.1-35.v1)
Supplement: Changes in the three blood forms nitrite levels over the duration of storage. — Figure 2. Time-dependent changes in nitrite concentration during storage. Blood components stored in the three forms noted were kept for 42 days at 4°C in either room air (2A) or an argon chamber (2B), to emulate aerobic and hypoxic conditions, respectively; number of donors, n=3 (A), n=3 (B). Supplemental Figure 2. Time-dependent room air and chamber changes in nitrite concentration for individual stored blood components; number of donors, n=3 (room air), n=3 (chamber). To view the data behind the graphs, access 'show all items' above. [file f1000research-1-212-s0000.tgz › Blood_Nitrite___room_air.csv]

Whole Blood (WB)	Donor 1				Donor 2					Donor 3				Donor 4
Days of Storage	Blood Nitrite (nM)				Blood Nitrite (nM)					Blood Nitrite (nM)				Blood Nitrite (nM)
0	115.94	95.74	94.65		233.8581	257.3603	143.2039			141.5252	159.371	163.1387	187.3269	154.3769
1	44.71	50.63			53.04942	50.64192	39.39	53.05	50.64	38.64024		60.15508		112.3736	99.06085	94.40388
2					75.39259						45.28054
3					41.32456	28.53926	45.8378							81.17691	82.38348
4	32.35	38.69
5										72.58891	82.47016	62.52953	58.7471
6	45.82	59.17								84.64654
7					65.58265	37.93	67.25191			62.81792	50.80542	52.04633		97.24691
8	55.38	42.69			68.12027	64.64259	61.88634
9										36.13723	45.78382	31.56905		87.11225
10					60.91446	52.37875	58.07607
11
12										79.70052		71.66927
13	82.31	65.57	83.78	65.47	66.57158	52.35134	55.50372	40.19
14										76.98946	107.4035
15	52.68	48.21			68.53387	84.02197	39.66							86.61246		90.07079
16
17					78.15994	79.0528	67.02184							103.7495	91.91821
18	52.08	69.63
19
20					34.26525	41.74603	40.34474			58.9515	71.51067	61.894
21	70.23	81.25	83.78	65.47
22					53.97958	36.81181	37.4207
23														95.52196	100.9353
24					40.34474					96.434				73.57912	76.52912	80.19329
25	65.47
26										12.59545	44.19091	34.58068
27					49.76881	41.46368
28										44.63409	84.31364	64.68295		63.11829	55.54121	48.66787
29	55.46	85.53			54.6784	62.38993	68.48866							62.52496	47.56038	50.26371
30										38.41648	32.54716
31					68.69035	65.1083
32
33
34					51.32393	16.85726	32.02512			66.34116	46.91039	56.0075		43.45204	42.60954	45.42913
35										37.82656	26.93281	27.97109
36	72.79				17.16768	15.21649				15.64796	20.85546	20.93213		42.31413	33.95621
37
38					17.89524	21.88214					26.93281	27.97109		31.70787	31.85204
39	42.39	53.56
40
41					49.22	40.31	38.93
42	57.71	48.63	40.5	73.89	32.20491	41.71444	37.82991			15.64796	20.85546	20.93213		26.83371	24.90204	25.23413
Non-leukoreduced (NLR)	Donor 1				Donor 2			Donor 3				Donor 4
Days of Storage	Blood Nitrite (nM)				Blood Nitrite (nM)			Blood Nitrite (nM)				Blood Nitrite (nM)
0	110.55	129.85			176.46	134.04		137.2925				140.5161	121.9264	124.3685
1	34.05	51.93	43.41		43.95	80.42		85.77617				85.56812	62.4124	95.83749
2								71.05092				92.5643	71.6552	67.63387
3					52.81							74.35262	95.91048	84.15144
4	25.01	24.56
5
6	23.4				38.46	54.91		56.79303	102.7601
7					67.32			46.1861	58.3361			35.57444	36.85111
8	25.29	24.49			49.29	55.53
9								65.97246	51.23837			53.41396	26.45953	24.92138
10					41.37	54.38	76.46
11	14.8	16.27
12								70.39695	64.30242
13	26.66	16.59										51.27099	20.19028	23.66199
14								52.94899	53.91383
15					68.39	71.04	61.3
16
17					57.59	72.12	42.2					70.93454	59.07975
18
19
20					15.68	30.18	16.76	62.55983				76.01381
21
22					20.39	49.1	25.64
23												54.15948	63.12848	45.0411	35.89537
24					34.04	48.36	45.44	62.98317	72.799	87.53316		70.54612	59.37811
25	54.68
26								39.1125	40.83977	39.72046
27						63.68574	52.09215
28								34.9875	24.56562	32.79479	46.44479	32.94384	21.40806	37.32401
29	88.98	57.42	43.68									40.42886	30.22198
30					64.2942	32.78138		47.29034	96.24944	38.3642	48.08352
31
32	48.73	56.52
33
34					24.7275	21.18702		71.69115	51.78827	56.81712		40.05136	26.68323	48.05136
35
36	84.16	82.75			7.048631	11.09375						29.17948	21.25907	33.88573
37
38					17.14643	19.68452		50.7625	36.7375	39.73906		46.92261	39.19886	48.91761
39	60.23	73.9
40
41					40.96	35.12
42	52.02	69.21	67.67361		48.10039	44.13134		20.28462	32.06462	29.76213		28.86761	36.55261	35.99698
Leukoreduced (LR)	Donor 1			Donor 2			Donor 3			Donor 4
Days of Storage	Blood Nitrite (nM)			Blood Nitrite (nM)			Blood Nitrite (nM)			Blood Nitrite (nM)
0	110.55	129.85		176.46	134.04		140.5161	121.9264	124.3685	94.96546
1	89.99	62.21		52.6	55.18	84.74	98.9332			74.68259	62.1861	73.65483
2							102.7641			77.41302	71.06126
3				70.122	81.547	44.255				74.4662	85.72322
4	75.21	74.79
5							100.353	90.17408
6	57.7	73.05		62.398	83.338	84.303	105.1555
7							67.21678	63.65541		75.66434	70.23819
8	85.19	89.48		27.1
9							46.49973	73.92928	51.50314	61.82584	76.9931	78.82795
10				64.68	56.85
11	91.38	80.95
12							50.57117	74.82117
13				68.38586	71.91206					80.63898
14							66.64961
15	52.04			86.53149						61.69421	84.77192
16
17										66.58124
18	87.52	92.28	65.11
19
20				59.55372	26.9	60.08449	81.30233	77.74233	83.2315	89.4724
21	88.146
22				43.79821	62.57679	49.64821	46.74567
23										48.42495	36.99957	51.19833
24				48.75989	36.721		56.30455			54.19524	42.82574	65.18905
25	63.46981	51.3644
26							78.2625	44.11562	51.87604
27				32.3483	36.29061	44.10215
28							61.99829	60.18693	86.55057	83.17532	66.36163	25.63746
29	50.42	65.36		49.66045	49.78737					42.80481	41.56982	51.02114
30
31				41.75189	33.89164
32	73.1	65.15
33
34				22.98702	27.12155		52.19212	60.59789	60.62962	28.18326	22.97971
35
36	54.97	29.31		15.33792	12.39744					34.33801	28.39203	37.63198
37
38				18.80357	20.11071	23.61071	45.00469	27.29844		22.09245	25.33292	25.59584
39
40
41				28.29676	27.85317	33.71984
42	67.57	69.7		38.90729	42.7561		28.04296	15.44046	64.17546	20.34793	20.84571	15.19853
