# Supplementary material for: Effect of storage levels of nitric oxide derivatives in blood components
Source: F1000Res. 2012 Oct 22;1:35. [Version 1] doi: 10.12688/f1000research.1-35.v1 (PMC3814924; doi:10.12688/f1000research.1-35.v1)
Supplement: Nitrite concentration in supernatants and saline stored in room air and argon chamber. — Nitrite concentration in supernatants and saline stored in room air or an argon chamber. Fig. 3A shows the nitrite concentration in supernatants stored in room air, number of donors, n=3, while Fig. 3B shows the same for supernatants stored in an argon chamber, number of donors, n=3. Nitrite concentrations in saline controls stored under both conditions are shown in Fig. 3C, number of donors, n=6 (room air n=3, argon chamber n=3). To view the data behind the graph, access 'show all items' above. [file f1000research-1-212-s0001.tgz]

Archive with 4 entries (4 files):
- figure3.jpg
- Supernatant_Nitrite___Chamber.csv
- Supernatant_Nitrite___Room_Air.csv
- Saline_NO2_Room_Air_and_Chamber.csv
