# Supplementary material for: Effect of storage levels of nitric oxide derivatives in blood components
Source: F1000Res. 2012 Oct 22;1:35. [Version 1] doi: 10.12688/f1000research.1-35.v1 (PMC3814924; doi:10.12688/f1000research.1-35.v1)
Supplement: Nitrite concentration in supernatants and saline stored in room air and argon chamber. — Nitrite concentration in supernatants and saline stored in room air or an argon chamber. Fig. 3A shows the nitrite concentration in supernatants stored in room air, number of donors, n=3, while Fig. 3B shows the same for supernatants stored in an argon chamber, number of donors, n=3. Nitrite concentrations in saline controls stored under both conditions are shown in Fig. 3C, number of donors, n=6 (room air n=3, argon chamber n=3). To view the data behind the graph, access 'show all items' above. [file f1000research-1-212-s0001.tgz › Supernatant_Nitrite___Room_Air.csv]

Non-leukoreduced (NLR)	Donor 1	Donor 2
Days of Storage	Nitrite (nM)	Nitrite (nM)
0
1	24.55
2	16.50133	34.49703
3	12.50471
4
5		37.87847
6		28.62195
7		30.88568
8	18.00406
9		7.864814	20.00081
10	13.29732
11
12		18.79388
13	18.51
14		10.67275
15	8.67
16		10.99953
17	13.78
18
19
20	6.182051	14.63729
21		22.35897
22	10.99
23
24	11.7
25
26		14.836
27	9.485641
28		12.42371	12.7762
29	14.18308	9.421742
30		8.497147
31	6.852308
32		16.96368
33
34	5.984762	7.699757
35
36	3.730476	5.025678	7.943102
37
38	3.572857	2.650784	2.947028
39
40		4.311935
41
42	6.226666	5.010903	3.655635
Leukoreduced (LR)	Donor 1	Donor 2
Days of Storage	Nitrite (nM)	Nitrite (nM)
0
1	15.8	29.16651	30.61996
2	15.35	17.9377	16.03273
3	5.47
4
5		30.76649	35.28306
6	13.75	20.59967	23.0984
7	19.15	17.14819
8	18.93667
9		23.03962
10	9.572143
11
12		14.36979	14.34809
13
14		7.393066	17.13868
15	16.56429
16		12.73413	11.74423
17	20.24952	17.14819
18
19
20
21		12.10028	17.08726
22	14.95619
23
24	8.604889
25
26		6.639803	11.02963
27	9.184615
28		7.40808	17.40736
29	9.688718
30		4.125705	3.909054
31	6.875385
32
33
34	8.831072	10.4778
35
36
37
38	4.970714
39
40
41
42	4.972857	6.783259	6.550173
Whole Blood (WR)	Donor 1
Days of Storage	Nitrite (nM)
0
1
2
3
4
5
6	51.41315
7	21.15161
8
9	18.93902
10
11
12	42.91964
13
14	34.05193
15
16
17
18
19
20	14.70032	40.10311	39.79926
21	33.89047
22
23
24
25
26	13.33166
27
28	14.22546
29
30	12.26663
31
32
33
34	34.05193	8.554769
35
36	9.29424
37
38	7.778884
39
40	23.24253
41
42	14.52829
