# Supplementary material for: Effect of storage levels of nitric oxide derivatives in blood components
Source: F1000Res. 2012 Oct 22;1:35. [Version 1] doi: 10.12688/f1000research.1-35.v1 (PMC3814924; doi:10.12688/f1000research.1-35.v1)
Supplement: Nitrite concentration in supernatants and saline stored in room air and argon chamber. — Nitrite concentration in supernatants and saline stored in room air or an argon chamber. Fig. 3A shows the nitrite concentration in supernatants stored in room air, number of donors, n=3, while Fig. 3B shows the same for supernatants stored in an argon chamber, number of donors, n=3. Nitrite concentrations in saline controls stored under both conditions are shown in Fig. 3C, number of donors, n=6 (room air n=3, argon chamber n=3). To view the data behind the graph, access 'show all items' above. [file f1000research-1-212-s0001.tgz › Saline_NO2_Room_Air_and_Chamber.csv]

Room air	Donor 1									Donor 2							Donor 3
Days of Storage	saline Nitrite (nM)									saline Nitrite (nM)							saline Nitrite (nM)
0	74.83224	47.78776	66.16269	57.62866	31.65582	38.06448	38.28269	40.32119	47.90239	52	43.9	45.1	50	47.7			23.01	24.92	38.7
1	89.29747	63.7129	34.74789	81.04796	66.52301	63.01491				48.3	57.8	50.6					33.08	39.31	19.01
2										54.6	69.6	61					22.51
3	95.87065	51.77052	89.48401	62.84492	56.20306	75.58762	87.42669	52.41789	47.94135								32.98	17.11
4
5										57.1	65.1	51
6										53.98	62.29	66.41					40.21	19.41
7	99.35327	54.2733	115.6043	105.233	55.04729	56.54242	63.48818	68.09077	64.8959	74.8	68.74
8																	38.33
9	103.4165	99.19889	105.0348	94.19355	113.277					47.37	63.77	73.26	62.9	80.74
10																	41.57	43.79	21.59
11
12										56.18	54.15	75.09	86.51	87.39
13	85.45699	113.3078	101.7198	90.92186													29.48
14										69.09	87.46	81.18
15	67.51776	89.28887	49.71271	90.72928	65.33465	69.28966											53.31	57.16	32.69
16										57.23	71.37	87.54	87.09	84.45	81.93	84.44
17	69.92581	119.6969	118.5714	88.86977	103.1642												37.82
18
19
20	54.14917	55.18942	106.4617	94.07656	119.1981	73.12458	113.0825	98.84344		81.6	85.05	94.7	94.76	99.32	89.7		44.08
21
22																	45.36
23
24	63.34596	91.28788	95.9234	122.6162	62.91582	82.74747	70.24326										39.47
25
26										107.27	104.03	109.1	114.29	107.89
27																	49.07
28	65.64226	77.31397	101.7189	66.68434	152.2399	127.6886	129.1322	106.6658		119.29	106.2	119.22
29																	65.98
30										118.32	116.99	120.87	123.97	105.07	111.87	103.62
31																	77.55
32
33
34	119.1058	103.67	101.5395							116.27	113.66	121.95	118.8				79.02
35
36	114.965	117.8408	97.93289	93.79842						118.13	121.48	117.65					78.52
37
38	123.7042	106.1653	95.65079	93.98869						126.16	128.64	133.53	128.47
39
40										142.35	145.16	143.43
41																	104.81
42	117.7774	89.15369	103.5926	108.3316						146.44	145.51	146.83					186.43	175.82
Chamber	Donor 1													Donor 2					Donor 3							Donor 4
Days of Storage	saline Nitrite (nM)													saline Nitrite (nM)					saline Nitrite (nM)							saline Nitrite (nM)
0	28.13	23.02	31.57	19.17	14.14	17.07	18.62	13.37	12.65	18.32				7.409551	16.76966				39.94333	32.07084	37.57958	41.90583				40.088	41.4235	38.264	35.31
1	44.87	23.97	27.81	26.84	30.57	30.7	26.6	29.04	29.81	35.59	29.1	28.54	30.5	18.40899	34.08034	29.83034	33.38764	32.4118	25.245	31.59733	27.144	41.905	42.83667	56.03433	37.25233	51.79	38.8675	32.75134	48.7025	46.32
2	44.46	35.51	27	37.58	36.31	21.73	24.51	16.71	20.09	25.39	24.34	26.53	26.75	30.70112	29.13034	26.40112	32.83146		52.96233	44.67458	39.86125
3														32.60618	37.03146
4	34.76	27.98	34.69	34.4	26.77	28.22	27.69	27.4	27.51	27.95				26.38034	31.69494	34.21461										49.303	44.311	50.594	42.8125
5
6														30.12135	30.88876	35.57753	47.37922		54.54133	43.94625	40.69042
7														37.51405	39.71854	36.72921	35.92528									48.2095	43.5635	43.8555
8	34.23	36.18	33.13	27.87	41.57	50.15	30.13	33.99	32.59	28.91
9																			49.12	53.34958	52.16667	50.63667
10														38.69663	37.47528	35.21573
11																										44.35818	44.79864	56.81227	44.44318	44.82409	43.31773	44.20546
12	46.1	33.94	38.6	35.2	36.57
13														32.77753	33.48708	36.54607			58.669	61.90625	49.38458	49.41958
14																										62.97409	50.285	62.84818	42.665	47.91727	67.69045	62.25636	59.90273	62.51915	47.14362
15	30.18	30.11	28.42	28.1															59.44125	68.27	57.76333	52.84917
16														35.6691	33.85562	41.07247	40.28427
17
18	28.12	25.15	23.86	31.36																						62.35637	54.48182	49.22227	66.39182	57.375	54.48227	48.61383	68.02128
19
20																			60.655	59.46125	59.28167
21														40.17545	40.69279	40.06241	38.74411	40.40707
22	36.34	42.84	35.38	36.63																						61.91318	68.06	52.75591	52.84364	83.35426	76.93936
23
24														44.69972	39.05548	45.06935	44.58807		44.15767	57.94542	53.09417	56.5575	67.72958
25																										49.10455	74.69273	70.96636		70.06545	75.10909	75.87637		77.91277
26
27																			55.75333	58.33541	63.37833	55.34
28	37.1	36.64	33.46	45.12	33.34	42.94
29	37.56	36.23	34.97	38.38										42.9258	33.82594	36.42649	38.85229									60.41383	72.15745	68.81596	74.21596	56.5766	72.75957	57.22021
30
31																			56.16462	60.14154	56.38192	76.66885	76.36961
32	33.43	35.19	42.64	36.4										37.38627	33.89737	40.0104	41.62275									54.20745	78.35957	70.3	73.86915	70.37022
33
34																			72.38692	66.17384	60.91192	57.67154	63.37692
35														42.18516	38.90153											63.36702	69.73617	67.20638	55.3	74.90532	61.75957
36	37.83	35.05	33.1	39.82
37
38														46.20388	42.26491	43.63869			60.35538	66.16808	55.77692	55.30846	54.98769			71.83511	59.49255	70.75532	68.22979	69.71702
39	36.27	38.33	47.98	43.44	34.15	37.82	37.55
40																			52.61269	70.41346	75.92962	71.78039	66.62923
41
42	34.81	36.2	35.39	36.78										48.99931	40.05617				63.99461		73.20423	75.71808	69.60192			78.69894	78.8	70.39574	81.44255	65.1	63.07553
