# Supplementary material for: Effect of storage levels of nitric oxide derivatives in blood components
Source: F1000Res. 2012 Oct 22;1:35. [Version 1] doi: 10.12688/f1000research.1-35.v1 (PMC3814924; doi:10.12688/f1000research.1-35.v1)
Supplement: Effect of storage on the three blood forms nitrate concentration — Effect of storage on nitrate concentration in blood stored for 42 days in room air (4A) or an argon chamber (4B); number of donors, n=3 (A), n=3 (B). To view the data behind the graphs, access 'show all items' above. [file f1000research-1-212-s0002.tgz]

Archive with 3 entries (3 files):
- figure4.jpg
- Blood_Nitrate___Chamber.csv
- Blood_Nitrate___Room_Air.csv
