# Supplementary material for: Effect of storage levels of nitric oxide derivatives in blood components
Source: F1000Res. 2012 Oct 22;1:35. [Version 1] doi: 10.12688/f1000research.1-35.v1 (PMC3814924; doi:10.12688/f1000research.1-35.v1)
Supplement: Effect of storage on the three blood forms nitrate concentration — Effect of storage on nitrate concentration in blood stored for 42 days in room air (4A) or an argon chamber (4B); number of donors, n=3 (A), n=3 (B). To view the data behind the graphs, access 'show all items' above. [file f1000research-1-212-s0002.tgz › Blood_Nitrate___Chamber.csv]

Leukoreduced (LR)	Donor 1						Donor 2
Days of Storage	Blood Nitrate (uM)						Blood Nitrate (uM)
1	31.259	30.1029	29.471	26.7291	26.5151	26.7343	16.5228	14.2256	8.21071	14.4999	11.9773	13.9182
2	28.1455	30.1105	29.8643	34.7524	35.6993	35.5401	18.5674	17.5966
3							12.7914	12.3811	12.4561
4	28.88	30.5857	30.3455	26.9321	27.5881	28.056	15.5987	9.29154	16.3267
5
6
7							9.51971	9.75421
8	41.0734	40.4028	40.5104	42.1272	41.7512	42.0838
9
10							12.8696	11.8994	11.517	13.34	16.5945
11
12	36.2565	35.0092	34.3349	30.3044	30.6222	31.5543
13
14
15	26.885	26.9402	27.3429	33.686	40.7307	44.0481
16							14.3272	11.9786	13.381
17
18	33.4211	34.6325	35.0879	42.8877	41.1854	40.9962
19
20
21
22	33.78619	33.9189	34.09694	32.76141	32.93801
23
24							12.6857	9.25408	9.37671
25
26
27
28	29.57166	29.78979	29.7605	37.68637	36.96927	37.08464
29	28.18111	26.80946	31.56344	34.03622	30.72579	37.70909	7.37199	9.12791	7.57068
30
31
32	24.80084	24.35397	23.83921	21.85386	23.58012	21.39025	8.05912	9.75863
33
34
35
36	22.16012	22.60501	22.30103	26.09472	24.79817	24.65548
37
38							12.08447	11.3501
39	24.1973	24.76344	24.21962	24.71767	24.53486	24.11748
40
41
42	43.70792	42.49834	29.34741	29.53179	28.28337		12.9642	13.8705	14.0335
Non-leukoreduced (NLR)	Donor 1						Donor 2
Days of Storage	Blood Nitrate (uM)						Blood Nitrate (uM)
1	7.26621	8.46224	8.91904	8.64563			11.40143	12.84507
2	8.59583	8.22273	7.40788	7.38607	8.88825	11.4759	23.94377	26.0031
3
4
5
6
7
8	13.4809	13.8875	13.3182	10.0448	8.71229	7.90283
9
10
11
12	8.13904	12.2576	15.6762	15.6861	16.1198
13
14
15	8.2786	7.56551	7.63828	9.15513	8.59428	8.93845
16							17.38137	19.4393
17
18	5.86408	5.55731	5.41742	5.17919	6.25137	33.5984
19
20
21							18.23694	21.15264
22	9.79144	8.88311	13.1058	6.65022	9.72411	8.21607
23
24
25
26
27
28	9.44399	9.19142	9.71882	11.3133	9.90948	11.2315
29	4.95502	5.274	5.02432	4.70463	4.49949	5.13949
30
31
32	12.0917	11.4916	11.1182	24.3238	25.0811
33
34
35
36	7.33611	6.83545	6.45123	9.61863	9.38362	9.73772
37
38							20.91847	21.58739
39	8.0077	8.33587	8.21298	6.33825	6.28183	7.10391
40
41
42	12.2563	10.526	10.1639	9.84287	9.582	9.54648	21.20013	21.07376
Whole blood (WB)	Donor 1						Donor 2
Days of Storage	Blood Nitrate (uM)						Blood Nitrate (uM)
1	33.06005	33.32251	38.8364	33.30864	35.59249	34.6573	28.7604	26.1551	26.9437
2	39.78143	40.63727	42.08835				46.272	44.8079	42.9314
3							36.8999	37.1203	35.8347	39.9555	39.0233	39.8048
4	40.30854	40.61594	32.17177	32.19588	34.98911
5
6
7							22.9587	25.1766	27.151	29.3946	31.4907
8
9
10							30.3321	32.4346	34.4603	36.9603	39.1333
11
12	31.583	32.1769	31.9872	31.6084	30.5815	31.6318
13
14
15	30.0493	29.8896	29.0062	31.0863	30.7093	30.1671
16							16.70982	18.43006	20.6741	22.40029
17
18
19
20
21							21.4131	23.1988	25.2702	27.1988
22	41.1606	46.3546	39.9357	45.5951	47.3479	51.5515
23
24
25
26
27
28	35.4841	36.7181	37.8378	31.532	30.7611	32.9295
29	36.9252	36.2565	35.1381	26.4549	26.5652	27.1103	29.7667	31.8738	36.7607	38.3679
30
31
32	20.9917	21.9037	22.5245	33.3007	35.5793	34.4111	44.1489	44.3356	44.177
33
34
35
36	28.3664	29.562	30.1059	36.961	36.1712	36.7908
37
38							43.7469	44.0994	45.7385
39	36.2412	36.4203	34.9541	32.9914
40
41
42	35.54335	36.07348	39.45636	37.21407	36.64148		49.1222	49.5531	46.5156	46.121
