# Supplementary material for: Effect of storage levels of nitric oxide derivatives in blood components
Source: F1000Res. 2012 Oct 22;1:35. [Version 1] doi: 10.12688/f1000research.1-35.v1 (PMC3814924; doi:10.12688/f1000research.1-35.v1)
Supplement: Effect of storage on the three blood forms nitrate concentration — Effect of storage on nitrate concentration in blood stored for 42 days in room air (4A) or an argon chamber (4B); number of donors, n=3 (A), n=3 (B). To view the data behind the graphs, access 'show all items' above. [file f1000research-1-212-s0002.tgz › Blood_Nitrate___Room_Air.csv]

Leukoreduced (LR)	Donor 1										Donor 2					Donor 3
Days of Storage	Blood Nitrate (uM)										Blood Nitrate (uM)					Blood Nitrate (uM)
0											38.39632	39.75257	32.54537				30.71797		29.03022
1	32.46243	30.05126	33.39114	32.70757	24.22365	24.77217	30.63823	31.13048	32.4549	31.84527		18.74376				16.026	16.4439
2	41.74568	37.80117	28.12499		31.91942		28.24019	29.27811
3	29.6773	29.04505	29.94262	32.53691	32.65314						16.99797	16.99797
4																21.97258	23.98546
5
6											14.40568	15.0838				28.23544	22.9643	23.78601
7	30.84456	30.96863	30.08814	23.57191	23.03796						28.60867	28.78183				23.64445	19.74604	19.59049
8											17.89482	19.8044
9	25.42682	25.04163	23.6738	24.10803
10
11																28.55709	28.96029	30.67369	29.49082	29.41012
12
13	27.61183	29.20802	22.37141	26.98585	24.47017	22.89815					16.89165						22.87555	25.27026
14
15	27.23923	28.61628	31.24134	32.15516								15.80243					32.51695		32.98166
16
17	25.48549	26.67147	26.16828	30.58591	31.01621	33.93005					19.55671
18																18.77343	27.55855	18.3607
19
20	25.53715	26.65424	29.04863	29.52042	30.44775
21
22												15.5
23	25.82198	26.33174	27.48615	26.94389
24	28.16413	28.9966	34.54382	35.44003
25
26
27											20.17215	18.96088
28
29			25.85753	35.06913	25.32905	23.20627	21.73276	21.92333			21.59461		18.65772			29.88079	34.95802	30.42792
30
31											14.94	12.26
32
33
34			22.9898	22.26721	20.05634	25.0024	34.72689				12.60559
35
36			23.6482	27.83043	26.30573							15.72841				27.66562
37
38			27.78632	24.47567	28.52237	27.71766	25.93318
39																26.61967
40
41
42			29.21947	27.49405	22.17848	22.42406						23.02678				26.60483
Non-leukoreduced (NLR)	Donor 1										Donor 2					Donor 3
Days of Storage	Blood Nitrate (uM)										Blood Nitrate (uM)					Blood Nitrate (uM)
0	40.47	37.73	38.7	40.14	42.48	44.51	44.45				38.39632	39.75257	32.54537				30.71797		29.03022
1	34.35	33.81	41.93	40.76	37.59	35.46	37.26	35.91			32.70488						19.71611		18.91891
2	40.14	38.52	38.41	38.25
3											25.694
4
5
6	40.37	39.41	38.23	37.65	38.65	38.83						26.25416				14.33082	14.79667
7											31.20508		29.16187				15.93		14.06
8											18.84981	16.54425		21.30923
9
10											21.77324			15.84859
11																12.38	18.16
12	36.72	36.97	36.42	35.98	36.65
13											25.34003	21.68955	14.83953			14.94	17.85
14	38.08	38.58	37.78	38.12
15											19.48703	16.35858				15.39
16	36.96	37.56	42.71	43.24	33.03	31.58	36.65
17											13.81778	27.93602
18																12.03
19	35.18	34.09	36.76	36.42	33.89	33.46
20
21																20.27	19.44
22	36.28	35.56	36.02	35.49							10.12238	12.52464
23	28.39	30.05	26.83	28.29	38.85	42.93	38.28
24											15.93681
25
26
27	28.89	27.72	26.66	38.83492	40.4463	32.85263	39.61484	37.33881	47.83863	48.24365	11.5837
28	32.50643	39.53772	34.56952	34.55855
29																11.23	14.1
30
31
32																	18.89
33	39.60944	40.12034	29.43496
34											17.14899	12.5371
35	35.91274
36											14.46098		12.80717
37	54.04854			28.65963	30.04754
38											18.18196		20.98043
39
40
41	28.12026	27.15676	32.02116	36.6937	37.41241	35.70323					14.71915	19.57314
42											14.77892	19.15146					15.59	31.49	20.1
Whole Blood (WB)	Donor 1					Donor 2
Days of Storage	Blood Nitrate (uM)					Blood Nitrate (uM)
0	41.64391	43.88507				48.7	50.4	60.8
1	48.09916	44.12813				28	27
2	39.19584	25.59427
3	24.24857
4						36
5
6	25.1379	28.11488				27	33
7	30.26542					34	36	46
8	24.79058	26.74655
9
10
11
12
13	27.47967	37.98305				35.84	34.87
14
15	34.82865	23.33876				30	33
16
17	28.29522
18							34
19
20
21						32.61	24.85
22	14.71855	22.4876
23
24	15.48915	23.04401
25						21.48	25.5
26
27
28
29	28.56249	30.18911				24.72	20.62
30
31
32						23.33	27.36	31.52
33
34	28.51412	23.48605
35
36
37
38	22.94111	28.29861
39						30.03	25.8
40
41
42	25.57358	22.45153				30.22	30.35
