# Supplementary material for: Effect of storage levels of nitric oxide derivatives in blood components
Source: F1000Res. 2012 Oct 22;1:35. [Version 1] doi: 10.12688/f1000research.1-35.v1 (PMC3814924; doi:10.12688/f1000research.1-35.v1)
Supplement: MetHb levels in room air and argon chamber. — Change in MetHb levels in room air (6A) and chamber (6B) samples over 42 days of storage; number of donors, n=2 (A), n=2 (B). To view the data behind the graphs, access 'show all items' above. [file f1000research-1-212-s0004.tgz]

Archive with 3 entries (3 files):
- figure6.jpg
- MetHb___chamber.csv
- MetHb___room_air.csv
