# Supplementary material for: Effect of storage levels of nitric oxide derivatives in blood components
Source: F1000Res. 2012 Oct 22;1:35. [Version 1] doi: 10.12688/f1000research.1-35.v1 (PMC3814924; doi:10.12688/f1000research.1-35.v1)
Supplement: MetHb levels in room air and argon chamber. — Change in MetHb levels in room air (6A) and chamber (6B) samples over 42 days of storage; number of donors, n=2 (A), n=2 (B). To view the data behind the graphs, access 'show all items' above. [file f1000research-1-212-s0004.tgz › MetHb___chamber.csv]

	Leukoreduced (LR)		Non-leukoreduced (NLR)		Non-leukoreduced (NLR)
Days of Storage	Methylmoglobin Mean (%)	Methylmoglobin SEM (%)	Methylmoglobin Mean (%)	Methylmoglobin SEM (%)	Methylmoglobin Mean (%)	Methylmoglobin SEM (%)
0	0.85	0.06708204	0.3470111	0.06708204	0.85
1	0.64	0.0244949	0.64	0.0244949	0.74
2	0.7	0.04082483	0.7	0	0.86
3
4	0.55	0.05	0.6	0	0.65
5
6
7	0.6666667	0.03333333	0.7	0	0.7666667	0.06666667
8
9	0.8		0.6		0.9
10	0.6		0.8		0.8
11
12	0.7	0	0.5	0	0.7	0
13	0.9		0.8		0.9
14
15	0.7		0.7		0.9
16	0.9		0.85	0.05	0.9
17
18
19
20	0.9	0	0.85	0.05	0.9
21	0.9		0.85	0.05	0.9	0
22	0.65	0.05	0.7		0.9	0.1
23	0.9	0	0.85	0.05	0.9	0
24	0.9	0	0.9		1	0
25
26
27
28
29	0.95	0.05	1.15	0.05	1.3	0
30
31	1.05	0.05	1	0	1.1	0
32	1		1.2		1.4	0.1
33
34
35
36	0.95	0.05	1.1	0.1	1.35	0.05
37
38
39
40
41
42	1.275	0.025	1.375	0.1600781	1.45	0.1443376
