# Supplementary material for: Effect of storage levels of nitric oxide derivatives in blood components
Source: F1000Res. 2012 Oct 22;1:35. [Version 1] doi: 10.12688/f1000research.1-35.v1 (PMC3814924; doi:10.12688/f1000research.1-35.v1)
Supplement: MetHb levels in room air and argon chamber. — Change in MetHb levels in room air (6A) and chamber (6B) samples over 42 days of storage; number of donors, n=2 (A), n=2 (B). To view the data behind the graphs, access 'show all items' above. [file f1000research-1-212-s0004.tgz › MetHb___room_air.csv]

	Leukoreduced (LR)		Non-leukoreduced (NLR)
Days of Storage	Methylmoglobin Mean (%)	Methylmoglobin SEM (%)	Methylmoglobin Mean (%)	Methylmoglobin SEM (%)
0	0.5	0	0.5	0
1	0.58	0.02	0.7
2	0.7	0.02581989	0.7	0
3	0.75	0.05	0.75	0.05
4	0.55	0.05
5	0.8	0	0.8	0
6	0.7333333	0.08819171	0.9
7	0.85	0.02886751	0.85	0.05
10	0.7	0
14	0.8	0
16	0.9	0.1	0.95	0.05
38	1.05	0.05	1.05	0.05
42	1.1		1.1
