# Supplementary material for: Effect of storage levels of nitric oxide derivatives in blood components
Source: F1000Res. 2012 Oct 22;1:35. [Version 1] doi: 10.12688/f1000research.1-35.v1 (PMC3814924; doi:10.12688/f1000research.1-35.v1)
Supplement: Room air and argon chamber comparisons of pH levels in stored blood. — Room air and argon chamber comparisons of pH levels in stored blood; number of donors, n=3 (room air), n=3 (chamber). Note: i-STAT apparatus does not detect pH levels below 6.5; values read as < 6.5 were plotted at 6.5. To view the data behind the graph, access 'show all items' above. [file f1000research-1-212-s0005.tgz]

Archive with 3 entries (3 files):
- supplemental_figure3.jpg
- Chamber_pH.csv
- Room_Air_pH.csv
