# Supplementary material for: Effect of storage levels of nitric oxide derivatives in blood components
Source: F1000Res. 2012 Oct 22;1:35. [Version 1] doi: 10.12688/f1000research.1-35.v1 (PMC3814924; doi:10.12688/f1000research.1-35.v1)
Supplement: Room air and argon chamber comparisons of pH levels in stored blood. — Room air and argon chamber comparisons of pH levels in stored blood; number of donors, n=3 (room air), n=3 (chamber). Note: i-STAT apparatus does not detect pH levels below 6.5; values read as < 6.5 were plotted at 6.5. To view the data behind the graph, access 'show all items' above. [file f1000research-1-212-s0005.tgz › Chamber_pH.csv]

	pH n=2 (Donor 1, Donor 2)
Days of Storage	Leukoreduced (LR)		Non-Leukoreduced (LR)		Whole Blood (LR)
	Mean	SEM	Mean	SEM	Mean	SEM
0	7.37	0.02415222	7.37	0.02415222	7.37	0.02415222
1	6.69	0.01632992	6.7925	0.02657539	7.03875	0.02218626
2	6.723333	0.00666666	6.8	0.02516606	6.986666	0.02027592
3	6.64	0	6.71	0	6.96	0
4	6.68	0.01999998	6.75	0.05000019	6.93	0.02999997
5	6.61	0	6.67	0	6.93	0
6	6.66	0.00999999	6.68	0.02999997	6.83	0.02999997
7	6.63	0.02645755	6.58	0.02999997	6.815	0.01499987
8
9	6.585	0.04500007	6.585	0.05499983	6.8025	0.002499819
10	6.56	0	6.82	0	6.73	0
11
12	6.64	0	6.62	0	6.83	0
13	6.6	0	6.5	0	6.7	0
14
15	6.605	0.01499987	6.555	0.01500011	6.76	0.0400002
16
17
18
19
20	6.52	0	6.51	0	6.68	0
21
22	6.54	0	6.5	0	6.71	0
23	6.5	0	6.5	0	6.67	0
24	6.55	0	6.5	0	6.58	0
25
26
27	6.54	0	6.5	0	6.66	0
28	6.5	0	6.5	0	6.64	0
29	6.52	0	6.5	0	6.54	0
30
31			6.5	0	6.62	0
32					6.55	0.01999998
33	6.5	0
34			6.5	0	6.6	0
35
36	6.5	0	6.5	0	6.56	0
37	6.5	0	6.5	0	6.55	0
38	6.5	0	6.5	0	6.54	0.03999996
39
40	6.5	0	6.5	0	6.555	0.004999876
41
42	6.5	0	6.5	0	6.51975	0.009222963
