# Supplementary material for: Effect of storage levels of nitric oxide derivatives in blood components
Source: F1000Res. 2012 Oct 22;1:35. [Version 1] doi: 10.12688/f1000research.1-35.v1 (PMC3814924; doi:10.12688/f1000research.1-35.v1)
Supplement: Room air and argon chamber comparisons of pH levels in stored blood. — Room air and argon chamber comparisons of pH levels in stored blood; number of donors, n=3 (room air), n=3 (chamber). Note: i-STAT apparatus does not detect pH levels below 6.5; values read as < 6.5 were plotted at 6.5. To view the data behind the graph, access 'show all items' above. [file f1000research-1-212-s0005.tgz › Room_Air_pH.csv]

Days of Storage	pH Leukoreduced (LR)			pH Non-Leukoreduced (NLR)			pH Whole blood (WB)
	Donor 1	Donor 2	Donor 3	Donor 1	Donor 2	Donor 3	Donor 1	Donor 2	Donor 3
0	7.45		7.29	7.45		7.29	7.45	7.4	7.47
1	6.7	6.8	6.7	6.8	6.82	6.8	7.05	7.06	7.05
2		6.7	6.75		6.79	6.81		7.015	6.99
3		6.7	6.74		6.7	6.97		6.9	7.01
4	6.7			6.8			7
5
6	6.7	6.65		6.77	6.67		6.9	6.9
7	6.7		6.67	6.75	6.65	6.68	6.9	6.9	6.88
8	6.7	6.63			6.63		6.9	6.8
9			6.63			6.6			6.83
10		6.62			6.6			6.88
11							6.9
12
13	6.6	6.62		6.62	6.55		6.6	6.86	6.68
14
15	6.6	6.57	6.53	6.61	6.51		6.8	6.77	6.75
16
17		6.56	6.57		6.5	6.5		6.78	6.69
18
19
20		6.52	6.5		6.5			6.722	6.63
21	6.57			6.52			6.78
22		6.5	6.8			6.5		6.64	6.61
23
24		6.5	6.5		6.5	6.5		6.66	6.54
25
26			6.5
27								6.61
28			6.5			6.5			6.5
29	6.52			6.5	6.5		6.7		6.5
30
31		6.5						6.57
32
33
34								6.54	6.5
35
36	6.5	6.5	6.5	6.5	6.5	6.5	6.6	6.51	6.5
37
38									6.5
39
40
41
42	6.5	6.5	6.5	6.5	6.5	6.5	6.5	6.5	6.5
