# Supplementary material for: Effect of storage levels of nitric oxide derivatives in blood components
Source: F1000Res. 2012 Oct 22;1:35. [Version 1] doi: 10.12688/f1000research.1-35.v1 (PMC3814924; doi:10.12688/f1000research.1-35.v1)
Supplement: Inhibition of NO-producing enzymes — Change in MetHb levels in room air (6A) and chamber (6B) samples over 42 days of storage; number of donors, n=2 (A), n=2 (B). To view the data behind the graphs, access 'show all items' above. [file f1000research-1-212-s0006.tgz › inhibitor_Acetazolamide__LR_.csv]

Enzyme inhibitor Acetazolamide
Days of Storage	Leukoreduced (LR) Nitrite (nM)			Control Leukoreduced (LR) Nitrite (nM)
0
0.04	47.24	36.95	55.77	41.7	41.44	45.38
1	25.5		33.24	25.97	25.4	33.36
2	38.44	33.18	34.97	18.87	20.36	34.34
3	22			24.37
4	22.68	27.49		20.66	19.04
5	28.84	38.47		18.44	26.91
6	39.49	21.05		18.74
7	19.92	19.77	21.97	19.89	18.54	18.42	23.87
