# Supplementary material for: Effect of storage levels of nitric oxide derivatives in blood components
Source: F1000Res. 2012 Oct 22;1:35. [Version 1] doi: 10.12688/f1000research.1-35.v1 (PMC3814924; doi:10.12688/f1000research.1-35.v1)
Supplement: Inhibition of NO-producing enzymes — Change in MetHb levels in room air (6A) and chamber (6B) samples over 42 days of storage; number of donors, n=2 (A), n=2 (B). To view the data behind the graphs, access 'show all items' above. [file f1000research-1-212-s0006.tgz › inhibitor_Acetazolamide__NLR_.csv]

Enzyme inhibitor Acetazolamide
Days of Storage	Non-Leukoreduced (NLR) Nitrite (nM)		Control Non-Leukoreduced (NLR) Nitrite (nM)
0
0.04	52.35	31.72	23.78
1	16.19	17.36	27.63	23.68
2	23.49	24.21	33.4
3			27.72
4	26.04	26.13	28.12
5	21.96	23.07	20.03	24.7
6	25.64		17.89	24.97
7	31.17	20.21	16.11	20.26	19.96
